# Supplementary material for: Severe Elephant Endotheliotropic Herpesvirus 6 Associated Disease in Two African Elephants Under Human Care in Austria
Source: Animals (Basel). 2025 May 20;15(10):1482. doi: 10.3390/ani15101482 (PMC12108372; doi:10.3390/ani15101482)
Supplement: Supplementary file 1 [file animals-15-01482-s001.zip]

Archive with 2 entries (2 files):
- 250428_Suppl_Figure_S1_Excel_BerlinvsStanton.xlsx
- 250429_Suppl_Table_S1_GE_outbreak.xlsx
