# Supplementary material for: Severe Elephant Endotheliotropic Herpesvirus 6 Associated Disease in Two African Elephants Under Human Care in Austria
Source: Animals (Basel). 2025 May 20;15(10):1482. doi: 10.3390/ani15101482 (PMC12108372; doi:10.3390/ani15101482)
Supplement: Supplementary file 1 [file animals-15-01482-s001.zip › 250428_Suppl_Figure_S1_Excel_BerlinvsStanton.xlsx]

## Sheet: Tabelle1
Supplementary Figure S1
Comparism of EEHV6 qPCR by Dr. Trimpert, Freie Universität Berlin and by Stanton et al. 2012
Plasmid Standard EEHV6 (GE/µL)	colour	Berlin Ct	Stanton Ct (mean)*
1 x 109		13.53	9.4
1 x 108		16.8	12.82
1 x 107		20.1	15.76
1 x 106		23.39	19.53
1 x 105		27.79	23.14
1 x 104		31.43	26.59
1 x 103		33.93	29.6
1 x 102		37.76	33.18
1 x 101		neg	36.44
1 x 100		neg	neg
1 x 10-1		neg	neg
bold curves: EEHV6 qPCR by Dr. Trimpert, Freie Universität Berlin, thin curves: EEHV6 qPCR by Stanton et al. 2012
*EEHV6 qPCR (Stanton et al. 2012); Ct mean value calculation
Standard EEHV6 (GE/µL)	1 x 109	1 x 108	1 x 107	1 x 106	1 x 105	1 x 104	1 x 103	1 x 102	1 x 101
Ct value replicate 1	9.46	12.82	14.96	19.58	23.2	27.02	29.44	33.06	35.64
Ct value replicate 2	9.45	12.87	15.91	19.48	22.98	26.46	29.36	33.31	37.65
Ct value replicate 3	9.3	12.78	16.41	19.53	23.25	26.3	30.01	33.18	36.02
mean Ct values	9.40333	12.8233	15.76	19.53	23.1433	26.5933	29.6033	33.1833	36.4367
