# Supplementary material for: Severe Elephant Endotheliotropic Herpesvirus 6 Associated Disease in Two African Elephants Under Human Care in Austria
Source: Animals (Basel). 2025 May 20;15(10):1482. doi: 10.3390/ani15101482 (PMC12108372; doi:10.3390/ani15101482)
Supplement: Supplementary file 1 [file animals-15-01482-s001.zip › 250429_Suppl_Table_S1_GE_outbreak.xlsx]

## Sheet: Tabelle1
Supplementary Table S1
Results of EEHV6 qPCR in genome equivalents/mL; outbreak samples E2
Date of sampling	plasma (GE/mL)	trunk wash (GE/mL)
2021-08-17	0	0
2021-08-24	0	0
2021-08-31	0	0
2021-09-07	18000000	no sample
2021-09-10	8400000	0
2021-09-12	210000	no sample
2021-09-13	230000	no sample
2021-09-15	270000	no sample
2021-09-17	0	23000000
2021-09-20	0	85000000
2021-09-23	no sample	30000000
2021-09-28	0	7800000
2021-10-04	0	2200000
2021-10-12	0	0
2021-10-19	0	0
2021-10-25	0	0
2021-11-02	0	0
2021-11-09	0	0
2021-11-15	0	0
Results of EEHV6 qPCR in genome equivalents/mL; outbreak samples E3
Date of sampling	plasma (GE/mL)	trunk wash (GE/mL)
2021-08-17	0	0
2021-08-24	0	0
2021-08-31	0	0
2021-09-07	10000	no sample
2021-09-13	280000	no sample
2021-09-15	91000	no sample
2021-09-17	0	0
2021-09-20	0	10000
2021-09-23	no sample	1600000
2021-09-28	0	5200000
2021-10-04	0	15000000
2021-10-12	0	17000000
2021-10-19	0	11000000
2021-10-25	0	0
2021-11-02	0	0
2021-11-09	0	0
2021-11-15	0	0
